# Supplementary material for: Involvement of rRNA biosynthesis in the regulation of CUC1 gene expression and pre-meristematic cell mound formation during shoot regeneration
Source: Front Plant Sci. 2014 Apr 28;5:159. doi: 10.3389/fpls.2014.00159 (PMC4009429; doi:10.3389/fpls.2014.00159)
Supplement: Supplementary Table S1 — List of primers used for probe synthesis and real-time PCR. [file DataSheet1.XLSX]

## Sheet: sTableX
Supplementary Table S1. List of primers used for probe synthesis and real-time PCR
Target	Forward primer sequence	Reverse primer sequence	Use
ITS1	5'-TCGATACCTGTCCAAAACAG-3'	5'-AGACTTCAGTTCGCAGC-3'	Probe synthesis for RNA gel blot analysis of rRNA precursors
CUC1	5'-TCTGCCGGTTCTGCAATTG-3'	5'-CATCGGTATGAGCAGCAGAGTT-3'	Real-time PCR analysis
STM	5'-TCGACTTCTTCCTCGGATGACCCA-3'	5'-TCTCCGGTTATGGAGAGACAGCAA-3'	Real-time PCR analysis
TUA4	5'-GATTTGTGTGGGTTTCTCTA-3'	5'-AGAGATAACATGGCTACGAA-3'	Real-time PCR analysis
Primer sequences for CUC1 and STM were according to Current Biology (2004) 14, 1035-1046, and The Plant Journal (2004) 38, 366-379.
