# Supplementary material for: Involvement of rRNA biosynthesis in the regulation of CUC1 gene expression and pre-meristematic cell mound formation during shoot regeneration
Source: Front Plant Sci. 2014 Apr 28;5:159. doi: 10.3389/fpls.2014.00159 (PMC4009429; doi:10.3389/fpls.2014.00159)
Supplement: Supplementary Table S2 — Sequences used for phylogenetic tree construction. [file DataSheet2.XLSX]

## Sheet: sTableX
Supplementary Table S2. Sequences used for phylogenetic tree construction
query sequences								the most similar sequence in each genome
Alias	Organism		ID	Protein sequence*	Length	Database		E-value	ID
[sequences in an extended reciprocal best-hit cluster]
Arabidopsis_RID3	Arabidopsis thaliana		AT3G49180	MEITVIASSSIDEGIGSWDLKTGTEQLQFKPCASPAHGLTAVGEKFLASSQLSARNTSGSIFYWSWTKPQAEVKSYPVEPIKALAANNEGTYLVGGGISGDIYLWEVATGKLLKKWHGHYRSVTCLVFSGDDSLLVSGSQDGSIRVWSLIRLFDDFQRQQGNTLYEHNFNEHTMSVTDIVIDYGGCNAVIISSSEDRTCKVWSLSRGKLLKNIIFPSVINALALDPGGCVFYAGARDSKIYIGAINATSEYGTQVLGSVSEKGKAITCLAYCADGNLLISGSEDGVVCVWDPKSLRHVRTLIHAKGSRKGPVNNIQIVRKTIVANSNKTQVSWKSRGALIPPPLEKYERPVEDTMDGIVTVDPPPFSDVPVYSSFLSADLIDEQVKELQQQGSAATEME…	438	TAIR		4e-14	AT1G11160
Rice_RID3	Oryza sativa (japonica)		Os07g0408100	MAPPQQLVLAASSTDAGVAAWDLRTGAEAIRHRTCASRPRALTVVAGRFLAASQAPAGNSAPIHYYHWDKPQVAVKSFPVEPIRALIADPEGSYLIGGGISGDIFFWEVASGELLVQWHAHYRAVRCLALYDFLLISGSEDGSIKVWDLLTMLDEQSRLEAKTQHIYSFNQHALPVTDVACCHGAIAVSSSEDHTCKIWSLSEGRMLRSISFPSITDSVALDPRSHIFYAGGRDGKIYVTAMGIDVTSPSSDDSTINGALDDHSKAVTSLASSTDGLILISGSEDGNVRVWDTRTQQVIRKFKHSQGPVTNVLLVTPKRVNLPPLQSLRKVCSANGGSESRAVIVPQPENDVQIFGNFSSDFLERCLDALQPGSSSRLFESGASALYGAPKQQGVEWRS…	422	NCBI		9e-12	Os03g0339100
Selaginella_RID3	Selaginella moellendorffii		442453 (estExt_fgenesh2_pg.C_240187)	MGQAGDGERSCDRLLQSGCWRDGVGFGVGRAAVAPPIIHKTANNAGGTIFFWTWHKNQVAFKSYPVEPIEPLACTADGVYLAGGGSSGRIYLWEVSSGRLLRVWAGHYKAVKCLVFSDDDSLLISGAEDGLVNVYPLVRALDSIEEAGETQVPYMHKWSDHTLPVTGLLAGSGGSSAIIVSCSLDHTCKIWSLALGALLRSILFPTPINAVALDPGEYALYAGGVDGRIFITALNFGVPSGSGLHSADGLLGADGIGHSRAITALAFSMDGVSLVSGSEDCTVRLWDTVSRQVLRTFSHSKGPVSSLLVIPRPSSLLSSTDQQGRQINRRLPTLPVVPLSKYVTVESVAQDFKPWEGPPVVLPLTCPADDEDAEGYSHSMVAMGRQIRELEQQGSTAAM…	466	Phytozome		5.4e-11	169971 (estExt_Genewise1Plus.C_100808)
Physcomitrella_RID3	Physcomitrella patens		Pp1s19_57V6.1	MRGLRCGICTPALCYHTSAPAPRRAMHSLPLDPTFWRLPRCLSPRVELEVAPSTSGLGTSQVAFKSYPVEPIGPLACTSDGAYLAGGGASGRIYFWEVATGRLLRLWSGHYKNVSCLVFSDDDSLLISGADDGLVNVWPLIRVLDMGEDGQGADGQVAAMYGWSDHTLPVTGLVSGSGGSSAIVVSCSLDHTCKIWSLALGTLLRSIVFPTALNAIVLDPGEYALYAGGADGRIFTTALNFGVPTTAGILADGNLGTDAALIGHSRAVTSLAFSMDGVSLVSGSEDCTARLWDTSSRQVLRTFAQSKGPISCLLVLPRSLVQSHGSQPGRSVNRRAPTIPVAPLSKYVASDAVAHDANPWEGPLVVLPSSYPEDEDFEGHSYSYVAMERQIKELEQRGS…	478	Phytozome		5.7e-54	Pp1s20_156V6.1
Chlamydomonas_RID3	Chlamydomonas reinhardtii		Cre06.g251350	MQDSLILIANANADGLIIACDPVTGSQVSAYKGNGSSRNGLATLGNDYIVAAQTHKHALHFWSWHREQVLQRSFAAEALTCLACSPDGAYLAAGGASGTLYLWEVGSGRLLRAWAAHYKAATALLFVGGCGVLLSGGEDTLVHVWPLAELLDPLQLADPHSPAFARPTPLHAWSDHTLPVTALAAGAGEAAAVVASGSADRTVKLRRLGDGALLRAVALPAAVNDLVLDAGEQWLYAAGGDGAIYQVPLLAAAEPAATAAAAGTGAGGPEGAAARDGAAAGTSGGGGADGGGGGGLAAFLGHSRSVTCLVLAPARLTGAGSGAAAAAGVAGGSGGGGGGCDAVLVSGSEDGTVRVWDLRSRQPVQVISAPGKAAVTGVQVVSVARQWLPSSGRGGGGGG…	516	Phytozome		9.2e-08	Cre08.g367650.t1.1(MUT11)
Ectocarpus_WDR18	Ectocarpus siliculosus		Esi0338_0030	MREVALLTSSAGDGLATVVDVLTGTQLSSLKHCSSQPGSTALIAGDFVVSAQVKGTAVHFWAWGTEQPRLKCHAPEKLGPLAVTGDGWLCAGGGVSGRVYLWEVSSGTLLRAWDAHYKAVSALAFSPDGCFLYSGGEDAMVSSWNMLAAVDPDGGEAFKGGGGGGKSSLPATWTSSEHSLPVTCLHAAKAGGRVYSCSLDRTAKAWDSCSGRLLLSVTCPAFLKAVAADPAEAFLFAGGGGGTIFQLDISATAVAATASNAAVASSGGLQIEEEADSEEHDPSWGLRLPEASFGGGGSGADGGGLQELHGHEKAVTSLSVTADSSVLVSSSEDGTVRSWHVASRQCVQKTEGVVGGKGETGGSAPTLGVRAALEAIQGRGLGMQSSRGGDGAAAGEGRG…	445	http://bioinformatics.psb.ugent.be/blast/moderated/?project=bogas_Ectsi		7e-09	Esi0002_0344
Dictyostelium_WDR18	Dictyostelium discoideum		DDB_G0288659	MGFVPKNKRVVKIKHVKLSDATTDEQQHKKNTTSLSNITSEVIAITSKEDSSLFIYDLRNGNLIATFNNTNNDTNGFCTIGSEYFATSQANKAMINIYNWKKDQPIYKTPIQEKSGPICCSSDGNYLVMGSASGMVYLWEVSTGTLLRMWEAHYNKISCITFTKDDFYIITAGDDGIINCWSFEQCLDRDVSLLRARNSFSDHSLGITSIVCSFGGCNSRLFSVSLDRTCKIWDLVTGRCINSIIFPTYLTSVCLDSTETTCYVGGGDGIIYQTDLIQLNPQSIQLLNINNNNNNNNNQNKNNKNNSLAAQSFTNENEVGNKRKTFNGHTKAITSISLSMDGSLLISGSIDGNCNIWDTFSRQIVRSIANTIKGSISSLSVLMNPIDSLNFNVNGTAEN…	560	Dictybase		2e-10	DDB_G0282189 (tupA)
Polysphondylium_WDR18	Polysphondylium pallidum (PN500)		PPL_10962	MVHFYSWRKDQPLHKTPIQERSGPIAASSDANYVAMGSHGGSVYIWEASTGALLRVFEAHYSKITAVTFTKDDSFLLTGGDDGVINCWSLESILDREQTVLRVKQSFSDHALGITAIHCGYGGFNSRFYSVSLDRTCRVWDLVQGKSIASIVYPTYLTTVTVDAAETSVYVGGGDGIIYQTDLVNLNQSVSPLESGGNGNNQQSFVSQTSSEMSSQMKKIFIGHTKPLTTLALSMDGSLLVSGATDGSVNIWDTYSRQIVRSLTNIKGSISSIIVTMKPIDLLNINMSGDNRKNYDPLHPFEKFISPVDAKQPLQAKLKSIQQPNSYSTQQLQQSYNPFQSHLNLSLNQQSSSSSSSSSKVVNNNVNSNNNSSNNSNEEISKLKSEIEELKKVNKNLLD…	585	Dictybase		4e-13	PPL_10374 (PWP2)
BuddingYeast_IPI3	Saccharomyces cerevisiae (BY4741)		YNL182C	MDEQVIFTTNTSGTIASVHSFEQINLRQCSTQSRNSCVQVGNKYLFIAQAQKALINVYNLSGSFKRESVEQRLPLPEILKCLEVVENDGVQYDRIQGVNHNLPDFNLPYLLLGSTESGKLYIWELNSGILLNVKPMAHYQSITKIKSILNGKYIITSGNDSRVIIWQTVDLVSASNDDPKPLCILHDHTLPVTDFQVSSSQGKFLSCTDTKLFTVSQDATIRCYDLSLIGSKKKQKANENDVSIGKTPVLLATFTTPYSIKSIVLDPADRACYIGTAEGCFSLNLFYKLKGNAIVNLLQSAGVNTVQKGRVFSLVQRNSLTGGENEDLDALYAMGQLVCENVLNSNVSCLEISMDGTLLLIGDTEGKVSIAEIYSKQIIRTIQTLTTSQDSVGEVTNLL…	555	SGD		0.005	YCR057C (PWP2)
FissionYeast_Crb3	Schizosaccharomyces pombe		SPAC13G7.08c	MELLLSGCEAIEGEPSNVLCHNLHTGTLVSTFRQSSPAKNATCTTLNHLLSAQHTRPQLNIHNFGKEILDQSIILPEILICVQSSPCGSWLAAGTEKGNLYIWSLKSGALIYFFRAHYQPLTILKFSNDGMVLFTASNDGDVFAWLISTLVDQNSTFETSNSSVKAISHFSGHKRSIVSMEIGPGPIVSGRLYTASEDNTIRIWDVSTGNLLTTIALPSTPSCMTVDPSERVVYVGNEKGIIWIPLYTGSSTFSNNVKEKKRVTSVDNTTIPNAIGGMGRVVDYNDSRESSIISCQSPITTLTVSFDASLLISGDKDGNVLVWDSVSRQVLRRLVQYYSPVSFLQCKVDKISFYSNSSLSFPVLKRMITNEYLNSDVRICIQDDGVEQLMQPENILKIS…	446	Pombase_build1.1		5.5e-09	SPCC16A11 (utp13)
Human_WDR18	Homo sapiens		NP_077005	MAAPMEVAVCTDSAAPMWSCIVWELHSGANLLTYRGGQAGPRGLALLNGEYLLAAQLGKNYISAWELQRKDQLQQKIMCPGPVTCLTASPNGLYVLAGVAESIHLWEVSTGNLLVILSRHYQDVSCLQFTGDSSHFISGGKDCLVLVWSLCSVLQADPSRIPAPRHVWSHHALPITDLHCGFGGPLARVATSSLDQTVKLWEVSSGELLLSVLFDVSIMAVTMDLAEHHMFCGGSEGSIFQVDLFTWPGQRERSFHPEQDAGKVFKGHRNQVTCLSVSTDGSVLLSGSHDETVRLWDVQSKQCIRTVALKGPVTNAAILLAPVSMLSSDFRPSLPLPHFNKHLLGAEHGDEPRHGGLTLRLGLHQQGSEPSYLDRTEQLQAVLCSTMEKSVLGGQDQLR…	432	NCBI		6e-15	NP_849143
Mouse_WDR18	Mus musculus		NP_780659.2	MAAPMEVVVCTDAAAQLWSCVVWELHSGANLLTYRGGQAGPRGLALLNGEYLLAAQQGKNYICAWELQRKDQLQQKIMCPGPVTCLTTAPNGLYVLAGIAESIYLWEVCTGNLLVILSRHYQDVSCLKFTGDGSHFVSAGKDCLALAWSLCSVLQADPSRILAPRHVWSQHTLPITDLHCGFGGPMARVATASLDQTVKLWAISSGDLLLSVLFDMGITSVTMDLAEHHIFCGGSDGSIFQVDLCSWPGLREHSFQPEQNTGKVFKGHRNQVTCLSVSTDGSVLLSGSHDESVRLWDVKSKQCLRTVTLKGPVTNAAIILAPPSMLNPEFRPSLPLPHFNKHLLGAEHGDEAQGGGLRLQLGLHLQGKEPSYLERLEQLQAVLSSYLEKNMLGSQMLPA…	431	NCBI		3e-15	NP_796316.2
Xenopus_WDR18	Xenopus laevis		NP_001089507	MAAPLELVLSADATGQVANCTVWEPVTGSVLLTYRGGNTSHRGLAVLGGQYLLGGQLGKNYINVWELQRRDQLQQKIVCPGPVNCLAASPNGLYLVAGIAESIYLWEVCTGHLLAILNNHYQDVTCLTFTDDGSHIVSGAKDSLVLVWSLYSALQVETSRGPEPRYVWSRHSLPITDLQCGIGGPQSRVVTSSLDQTVKLWEICSGDLLVSVLFDVRIMSVAFDPAEYHLFCGGSDGVIYQVDLYTTPEQRERQFHPEQEMVLKGHRNQVTCLSVSLDGSMLISGSHDETVCVWDIQSKQCLRTVPHKGPVTNVFIIAAPSNMLRSESKPSFPLPHFSKHLQGAEGCDGPESGGVILRLGKQQGSEENTYLQRAEQLQSLLGESEGKNLSGLVEQLRSR…	428	Xenbase		1e-14	NP_001079824 (snrnp40-a)
Drosophila_WDR18	Drosophila melanogaster		CG14805-PA	MEDAVEALFISTSSEDNTTCSVQDLRTGTDLMRYKGGGCAQHHSLNMIHLNYVMAANSAKPLLHVWPINKQEQMAGLRFVVPGKVNALALTPDGNFLVAGIQENIYLWHMSSGRMLNTLSKHYQAITCLRFTDNGEHFISGGKDGAVLVWDLTFSAAPLDTGGGKDSTEPLYSFNDHGLAVTDLYSGIGGIRSYLYTVSLDRCCKVYDLCGGVLLLSVVFPVALHSVIVSKMETRVYVGSSDGKVFVFNMENAPRMKEYHLEGEEIQAFVGHTYGKAITCLALNISATTLVSGGEDNQVCVWDVGSRQLIKSLSQKGSVTNLHIRLLSPAIFLPEHKQPQMFADSLKRMISPWDENDCIELFDPDYSGGRKTPELDYTQSHPGTDEEIILKLIASMSSG…	506	Frybase		1.97843e-12	CG17437-PB (wds-PB)
C.elegans_PRO1	Caenorhabditis elegans		R166.4(CE03583)	MAYLGVDTSRIAGTQPLEMLLVSSGSPDPHSTIIIDPRTGVSSWSYKGSELQGASTGLVEPLGHDGEHVVITTKERPLVHVLAVHPKDRFHQKCVLPGPVSAIVSDNSGHFVFMSIKRQLYCWLLSTGELLSVIDAHYQNITKIVISDDDSMIFTASKDGAVHGYLVTDLVSADRDHTVAPFRKWASHTLSISDLKITNGSNPRVLSAGADHIACLHSISMDSVILKASSDRPLTACAIDPAETRIFIGTEVGNIAQINLFQLAPEERDLLVQAGDEHNTKFRVLNGHSDEISRLAINTDGTLLASGDASGKYCIWEISSHQCLKVSTMRSVINTLRFIPFWKTISGGEHVAKFRPVWDLKREPTKCDRFAIEVSTEFNSDQKHWNDVIEETIDQLLLE…	529	Wormbase		0.0003	C14B1.4 (CE00901)
[reference sequences]
Arabidopsis_WD40	Arabidopsis		AT1G11160	MAKRGYKLQEFVAHSGNVNCLSIGKKTSRLLLTGGDDYKVNLWSIGKTTSPMSLCGHTSPVDSVAFNSEEVLVLAGASSGVIKLWDLEESKMVRAFTGHRSNCSAVEFHPFGEFLASGSSDTNLRVWDTRKKGCIQTYKGHTRGISTIEFSPDGRWVVSGGLDNVVKVWDLTAGKLLHEFKCHEGPIRSLDFHPLEFLLATGSADRTVKFWDLETFELIGTTRPEATGVRAIAFHPDGQTLFCGLDDGLKVYSWEPVICRDGVDMGWSTLGDFCINEGKFIGCSYYRNSVGIWVSDISELEPYGAVSEDKNECMVKRFSVLNDQSERMGSGPRGSVSPDYETREIKNIYVDSTGGNLNVAQNPGSLKATLPLESGKVATMVSEKQNAAYFGPAGDKYSS…	1021	TAIR		not determined
Physcomitrella_WD40	Physcomitrella patens		Pp1s101_210V6.1	MNSCQCEEFVAHSSNVNCLKIGKKSSRVLVTGGEDHKVNMWAIGKPNAILSLAGHTSAVESVAFDASEVVVVAGAASGTIKLWDLEEAKIVRTLTGHRSNCISVDFHPFGEFFASGSLDTNLKIWDIRRKGCIHTYKGHTRGINSIKFSPDGRWVVSGGEDNVVKLWDLTAGKLMHDFKYHEGQVQCLDFHPHEFLLATGSADRTVKFFDLETFELIGSAGPDSAGVRAMVFNPDGRTVLTAMQDSLKVFSWEPLRCHDMVDVGWHKLADLSIHEGKLLGCSFNQSCVGVWVVDLQRVAPYQVGNPGWKDGTSVGNKIGNNVNQASQEVTPTSHSKTDSSTNLPHMMDMAMRNVKITPPKDAESSNSQPIQSAPNSGRRPASVLTTAPSTPAPTLPSRR…	844	Phytozome		not determined
Human_WD40	Homo sapiens		NP_005877.2	MATPVVTKTAWKLQEIVAHASNVSSLVLGKASGRLLATGGDDCRVNLWSINKPNCIMSLTGHTSPVESVRLNTPEELIVAGSQSGSIRVWDLEAAKILRTLMGHKANICSLDFHPYGEFVASGSQDTNIKLWDIRRKGCVFRYRGHSQAVRCLRFSPDGKWLASAADDHTVKLWDLTAGKMMSEFPGHTGPVNVVEFHPNEYLLASGSSDRTIRFWDLEKFQVVSCIEGEPGPVRSVLFNPDGCCLYSGCQDSLRVYGWEPERCFDVVLVNWGKVADLAICNDQLIGVAFSQSNVSSYVVDLTRVTRTGTVARDPVQDHRPLAQPLPNPSAPLRRIYERPSTTCSKPQRVKQNSESERRSPSSEDDRDERESRAEIQNAEDYNEIFQPKNSISRTPPRR…	655	NCBI		not determined
Drosophila_WD40	Drosophila melanogaster		CG13956-PA	MALPRKLISKIYDIKAHDSRVTSLDLGETGRVLVTGGEDRNVNLWAIGQNECFMSLTGHNRSIDCVRFAYKDNFVYSADDIGIIRRWDLNSQKIYSTLNGHMKSVRTLDFNPSGEYVVSGSNDTTVRLWDVQNENNCIKVCRGHMSHVNSVKFSPDGLWIASAGLEGSILIWDIRKSKQIMEFIADPPVTAITCVQFHPFEFLLAAGRVDGTVSIYDLEHQQLVSQTTHFYGQAIRCITFSDNGECLFVGSSSGISVIGWEPDRELDHIKSTWSSLADMKVVNNKLICGCHEIDTVSINTISLDRVIPFYQPPNSLPNFKHNSTNRKSFTRGNQKFRLSVGGAKPAQVQEEHEGDKSGLSSPNYSLEVVNEAVLESAETSPMSSLPPVHLASMAGSSAD…	819	Frybase		not determined
*Each cell contains a full-length sequence.
