# Supplementary material for: Involvement of rRNA biosynthesis in the regulation of CUC1 gene expression and pre-meristematic cell mound formation during shoot regeneration
Source: Front Plant Sci. 2014 Apr 28;5:159. doi: 10.3389/fpls.2014.00159 (PMC4009429; doi:10.3389/fpls.2014.00159)
Supplement: Supplementary Table S3 — Percentages of root-forming explants after 8 days of culture on SIM. [file DataSheet3.XLSX]

## Sheet: sTableX
Supplementary Table S3. Percentages of root-forming explants after 8 days culture on SIM
	19°C	22°C	25°C	28°C
WT	95.8	100	100	95.8
rid2	75	50	16.7	4.2
rid3	91.7	91.7	100	91.7
rgd3	95.8	87.5	91.7	87.5
n = 24.
